# Supplementary material for: Exploratory Evaluation of Hepatic Venous Pressure Gradient, Indocyanine Green Retention, and Liver Stiffness in Predicting Short-Term Outcomes After Liver Resection in Patients with Cirrhosis: A Multicenter Prospective Study
Source: Cancers (Basel). 2026 Jul 17;18(14):2300. doi: 10.3390/cancers18142300 (PMC13406228; doi:10.3390/cancers18142300)
Supplement: Supplementary file 1 [file cancers-18-02300-s001.zip]

Archive with 1 entries (1 files):
- cancers-4353324-supplementary.pdf
